# Supplementary material for: Immunomodulatory Effect of Vitamin C on Proinflammatory Cytokines Production in Ossimi Lambs (Ovis aries) with Pneumonic Pasteurellosis
Source: Animals (Basel). 2021 Nov 25;11(12):3374. doi: 10.3390/ani11123374 (PMC8697947; doi:10.3390/ani11123374)
Supplement: Supplementary file 1 [file animals-11-03374-s001.zip]

Archive with 1 entries (1 files):
- animals-1373634-supplementary.pdf
